# Supplementary material for: Biofilms on Indwelling Artificial Urinary Sphincter Devices Harbor Complex Microbe–Metabolite Interaction Networks and Reconstitute Differentially In Vitro by Material Type
Source: Biomedicines. 2023 Jan 14;11(1):215. doi: 10.3390/biomedicines11010215 (PMC9855829; doi:10.3390/biomedicines11010215)
Supplement: Supplementary file 1 [file biomedicines-11-00215-s001.zip]

Archive with 1 entries (1 files):
- biomedicines-2150190-supplementary.pdf
